# Supplementary material for: High-Potency Prenatal Cannabis Exposure and Birth Outcome Measures
Source: Children (Basel). 2024 Nov 26;11(12):1436. doi: 10.3390/children11121436 (PMC11674839; doi:10.3390/children11121436)
Supplement: Supplementary file 1 [file children-11-01436-s001.zip]

Archive with 1 entries (1 files):
- children-3327188-supplementary.pdf
